# Supplementary material for: Cell Type-Specific Contributions of UBE3A to Angelman Syndrome Behavioral Phenotypes
Source: eNeuro. 2025 Sep 25;12(9):ENEURO.0453-24.2025. doi: 10.1523/ENEURO.0453-24.2025 (PMC12479163; doi:10.1523/ENEURO.0453-24.2025)
Supplement: Figure 1-2 — Statistical table. Summary table of statistical tests and outputs by figure. Download Figure 1-2, XLS file. [file eneuro-12-ENEURO.0453-24.2025-s002.xls]

## Sheet: Figure 1
Ube3a deletion from GABAergic neurons: Behavioral battery
Figure 1	Figure panel	Behavioral test	Statistical test	Dependent variable	Independent variable	Test statistic	P-value
	D	Open field	Two-way repeated measures ANOVA	Distance traveled (m)	Genotype	F(1,41) = 0.7491	0.3918
					Time	F(2.880,118.1) = 61.74	<0.0001
					Genotype x Time	F(2.880,118.1) = 1.873	0.1403
	E	Marble burying	Unpaired, two-tailed t-test	Area obscured (%)	Genotype	t(40) = 0.7272	0.4713
	F	Rotarod	Two-way repeated measures ANOVA	Latency to fall or passive rotation (s)	Genotype	F(1,39) = 2.569	0.1171
					Trial	F(2.809,109.6) = 23.46	<0.0001
					Genotype x Trial	F(4,156) = 0.8260	0.5105
	G	Nest Building	Two-way repeated measures ANOVA	Nest material used (%)	Genotype	F(1,37) = 20.28	<0.0001
					Day	F(1.615,59.76) = 233.0	<0.0001
					Genotype x Day	F(5,185) = 18.10	<0.0001
Extended Data Figure 1-1	Figure panel	Behavioral test	Statistical test	Dependent variable	Independent variable	Test statistic	P-value	Post-hoc test for effect of genotype	P-value (Tukey)
	B	Open field	Unpaired, two-tailed t-test	Time in center (s)	Genotype	t(41) = 1.402	0.1684
	G	Nest Building	Two-way repeated measures ANOVA	Nest material used (%)	Genotype	F (2, 22) = 8.711	P=0.0016	Controls vs. Gad2-Cre	P=0.9652
					Day	F (5, 110) = 231.2	P<0.0001	Controls vs. Gad2-Cre::Ube3a-Flox	P=0.0044
					Genotype x Day	F (10, 110) = 7.171	P<0.0001	Gad2-Cre vs. Gad2-Cre::Ube3a-Flox	P=0.0061

## Sheet: Figure 2
Ube3a deletion from glutamatergic neurons: Behavioral battery
Figure 2	Figure panel	Behavioral test	Statistical test	Dependent variable	Independent variable	Test statistic	P-value	Post-hoc test for effect of genotype	P-value (Dunnett's T3)
	C	Open field	Two-way repeated measures ANOVA	Distance traveled (m)	Genotype	F (1, 45) = 6.053	P=0.0178
					Time	F (4.196, 188.8) = 13.47	P<0.0001
					Genotype x Time	F (5, 225) = 1.418	P=0.2187
	D	Marble burying	Brown-Forsythe ANOVA	Area obscured (%)	Genotype	F(2.000,33.49) = 28.05	<0.0001	Controls vs. Vglut2-Cre	0.0066
								Controls vs. Vglut2-Cre::Ube3a-Flox	<0.0001
								Vglut2-Cre vs. Vglut2-Cre::Ube3a-Flox	0.0029
	E	Rotarod	Two-way repeated measures ANOVA	Latency to fall or passive rotation (s)	Genotype	F (1, 45) = 6.897	P=0.0118
					Trial	F (3.736, 168.1) = 12.25	P<0.0001
					Genotype x Trial	F (4, 180) = 1.518	P=0.1989
	F	Nest Building	Two-way repeated measures ANOVA	Nest material used (%)	Genotype	F (1, 44) = 1.397	P=0.2436
					Day	F (1.559, 68.60) = 178.5	P<0.0001
					Genotype x Day	F (5, 220) = 1.140	P=0.3402
Extended Data Figure 2-1	Figure panel	Behavioral test	Statistical test	Dependent variable	Independent variable	Test statistic	P-value
	B	Open field	Unpaired, two-tailed t-test	Time in center (s)	Genotype	t(45) = 0.2252	0.8228

## Sheet: Figure 3
Ube3a reinstatement in glutamatergic neurons: Behavioral battery
Figure 3	Figure panel	Behavioral test	Statistical test	Dependent variable	Independent variable	Test statistic	P-value	Post-hoc test for effect of genotype	P-value
	A	Open field	Two-way repeated measures ANOVA	Distance traveled (m)	Genotype	F (2, 59) = 15.53	P<0.0001	Controls vs. Ube3a-STOP	0.0001
					Time	F (5, 295) = 92.13	P<0.0001	Controls vs. Vglut2-Cre::Ube3a-STOP	<0.0001
					Genotype x Time	F (10, 295) = 3.112	P=0.0009	Ube3a-STOP vs. Vglut2-Cre::Ube3a-STOP	0.8988
	B	Marble burying	Brown-Forsythe ANOVA	Area obscured (%)	Genotype	F(2.000, 42.73) = 13.70	P<0.0001	Controls vs. Ube3a-STOP	<0.0001
								Controls vs. Vglut2-Cre::Ube3a-STOP	0.45
								Ube3a-STOP vs. Vglut2-Cre::Ube3a-STOP	0.0061
	C	Rotarod	Two-way repeated measures ANOVA	Latency to fall or passive rotation (s)	Genotype	F (2, 59) = 17.84	P<0.0001	Controls vs. Ube3a-STOP	<0.0001
					Trial	F (4, 236) = 32.29	P<0.0001	Controls vs. Vglut2-Cre::Ube3a-STOP	0.5278
					Genotype x Trial	F (8, 236) = 1.365	P=0.2129	Ube3a-STOP vs. Vglut2-Cre::Ube3a-STOP	0.0004
	D	Nest Building	Two-way repeated measures ANOVA	Nest material used (%)	Genotype	F (2, 57) = 34.46	P<0.0001	Controls vs. Ube3a-STOP	<0.0001
					Day	F (5, 285) = 195.9	P<0.0001	Controls vs. Vglut2-Cre::Ube3a-STOP	0.0009
					Genotype x Day	F (10, 285) = 33.13	P<0.0001	Ube3a-STOP vs. Vglut2-Cre::Ube3a-STOP	0.0025
									Tukey
									Dunnett's T3 test
Extended Data Figure 3-2	Figure panel	Behavioral test	Statistical test	Dependent variable	Independent variable	Test statistic	P-value
	B	Open field	Unpaired, two-tailed t-test	Time in center (s)	Genotype	F(2,59) = 2.390	0.268

## Sheet: Figure 4
AS model mouse: Sleep phenotyping
Figure 4	Figure panel	Sleep behavior	Statistical test	Dependent variable	Independent variable	Test statistic	P-value	Sidak post-hoc test (Zeitgeber time)	P-value
	A	Hourly sleep	Two-way repeated measures ANOVA	Time sleeping (%)	Genotype	F (1, 38) = 0.2925	P=0.5918	0	0.0554
								1	>0.9999
								2	>0.9999
								3	0.9489
								4	>0.9999
								5	0.8378
								6	0.9995
								7	>0.9999
					Time	F (7.694, 292.4) = 217.0	P<0.0001	8	>0.9999
								9	>0.9999
								10	>0.9999
								11	0.4227
								12	0.4123
								13	>0.9999
								14	0.5956
								15	0.0001
					Genotype x Time	F (23, 874) = 11.67	P<0.0001	16	0.0004
								17	0.0003
								18	0.9978
								19	0.1923
								20	0.0004
								21	<0.0001
								22	0.0149
								23	>0.9999
	B	Light/Dark sleep	Two-way repeated measures ANOVA	Time sleeping (%)	Genotype	F (1, 38) = 0.2925	P=0.5918
					Time	F (1, 38) = 2601	P<0.0001
					Genotype x Time	F (1, 38) = 0.005343	P=0.9421
	C	Sleep bout duration (4-hour bins)	Two-way repeated measures ANOVA	Bout duration (s)	Genotype	F (1, 38) = 31.41	P<0.0001	0-3	0.0002
								4-7	<0.0001
					Time	F (3.603, 136.9) = 185.5	P<0.0001	8-11	0.0012
								12-15	0.8885
					Genotype x Time	F (5, 190) = 5.154	P=0.0002	16-19	0.193
								20-23	0.0001
	D	Sleep bout duration (12-hour bins)	Two-way repeated measures ANOVA	Bout duration (s)	Genotype	F (1, 38) = 31.41	P<0.0001	0-11	<0.0001
					Time	F (1, 38) = 440.6	P<0.0001
								12-23	0.0073
					Genotype x Time	F (1, 38) = 7.845	P=0.0080

## Sheet: Figure 5
Ube3a deletion from GABAergic neurons: Sleep phenotyping
Figure 5	Figure panel	Sleep behavior	Statistical test	Dependent variable	Independent variable	Test statistic	P-value	Sidak post-hoc test (Zeitgeber time)	P-value Controls vs. Gad2-Cre::Ube3a-Flox	P-value Controls vs. Gad2-Cre	P-value Gad2-Cre vs. Gad2-Cre::Ube3a-Flox
	A	Hourly sleep	Two-way repeated measures ANOVA	Time sleeping (%)	Genotype	F (2, 39) = 2.283	P=0.1154	0	0.9062	0.8456	0.5753
								1	0.7335	0.544	0.973
								2	0.98	0.2437	0.4096
								3	0.9878	>0.9999	0.9963
								4	0.9062	0.9901	0.9963
								5	0.9752	0.8367	0.964
								6	0.9182	0.9989	0.9771
								7	0.8771	0.9816	0.9993
					Time	F (9.514, 371.0) = 180.4	P<0.0001	8	0.9592	0.9994	0.992
								9	0.9346	0.5109	0.7692
								10	0.9895	0.9915	0.9997
								11	0.4627	0.1903	0.9957
								12	0.7021	0.0665	0.8096
								13	0.4865	0.6497	0.9993
								14	0.0038	0.02	0.9906
								15	<0.0001	0.3168	0.1445
					Genotype x Time	F (46, 897) = 3.040	P<0.0001	16	<0.0001	0.0617	0.3653
								17	0.004	0.9923	0.0088
								18	0.054	0.9277	0.3849
								19	0.2873	0.9967	0.2549
								20	0.5215	0.2627	0.9785
								21	0.8982	0.9874	0.9786
								22	0.0051	0.9635	0.0022
								23	0.1783	0.99	0.2943
	B	Light/Dark sleep	Two-way repeated measures ANOVA	Time sleeping (%)	Genotype	F (2, 39) = 2.283	P=0.1154
					Time	F (1, 39) = 1916	P<0.0001
					Genotype x Time	F (2, 39) = 3.164	P=0.0533
	C	Sleep bout duration (4-hour bins)	Two-way repeated measures ANOVA	Bout duration (s)	Genotype	F (1, 40) = 8.654	P=0.0054	0-3	0.0425
								4-7	0.1217
					Time	F (3.216, 128.7) = 107.7	P<0.0001	8-11	0.0117
								12-15	>0.9999
					Genotype x Time	F (5, 200) = 3.024	P=0.0118	16-19	0.9775
								20-23	0.0039
	D	Sleep bout duration (12-hour bins)	Two-way repeated measures ANOVA	Bout duration (s)	Genotype	F (1, 40) = 8.654	P=0.0054	0-11	0.0017
					Time	F (1, 40) = 242.8	P<0.0001
								12-23	0.2771
					Genotype x Time	F (1, 40) = 3.320	P=0.0759

## Sheet: Figure 6
Ube3a deletion from glutamatergic neurons: Sleep phenotyping
Figure 6	Figure panel	Sleep behavior	Statistical test	Dependent variable	Independent variable	Test statistic	P-value	Sidak post-hoc test (Zeitgeber time)	P-value
	A	Hourly sleep	Two-way repeated measures ANOVA	Time sleeping (%)	Genotype	F (1, 54) = 0.002014	P=0.9644	0	0.924
								1	0.4703
								2	>0.9999
								3	0.9456
								4	0.9757
								5	>0.9999
								6	>0.9999
								7	0.8844
					Time	F (9.871, 533.1) = 198.4	P<0.0001	8	>0.9999
								9	>0.9999
								10	0.9754
								11	0.1098
								12	0.9883
								13	0.9997
								14	>0.9999
								15	0.8379
					Genotype x Time	F (9.871, 533.1) = 2.634	P=0.0040	16	0.7814
								17	>0.9999
								18	>0.9999
								19	>0.9999
								20	>0.9999
								21	0.183
								22	>0.9999
								23	0.0943
	B	Light/Dark sleep	Two-way repeated measures ANOVA	Time sleeping (%)	Genotype	F (1, 54) = 0.002014	P=0.9644
					Time	F (1, 54) = 1782	P<0.0001
					Genotype x Time	F (1, 54) = 2.315	P=0.1339
	C	Sleep bout duration (4-hour bins)	Two-way repeated measures ANOVA	Bout duration (s)	Genotype	F (1, 54) = 7.309	P=0.0092	0-3	0.0353
								4-7	0.0005
					Time	F (2.933, 158.4) = 158.4	P<0.0001	8-11	0.0268
								12-15	0.986
					Genotype x Time	F (2.933, 158.4) = 2.492	P=0.0635	16-19	0.7626
								20-23	0.5864
	D	Sleep bout duration (12-hour bins)	Two-way repeated measures ANOVA	Bout duration (s)	Genotype	F (1, 54) = 7.309	P=0.0092	0-11	0.0021
					Time	F (1, 54) = 315.5	P<0.0001
								12-23	0.5874
					Genotype x Time	F (1, 54) = 4.064	P=0.0488

## Sheet: Figure 7
Ube3a reinstatement in glutamatergic neurons: Sleep phenotyping
Figure 7	Figure panel	Sleep behavior	Statistical test	Dependent variable	Independent variable	Test statistic	P-value	Sidak post-hoc test (Zeitgeber time)	P-value Controls vs. Ube3a-STOP	P-value Controls vs. Vglut2-Cre::Ube3a-STOP	P-value Ube3a-STOP vs. Vglut2-cre::Ube3a-STOP
	A	Hourly sleep	Two-way repeated measures ANOVA	Time sleeping (%)	Genotype	F (2, 48) = 0.9211	P=0.4050	0	0.6125	0.1449	0.5439
								1	0.9996	0.9978	0.9995
								2	0.5649	0.9996	0.4855
								3	0.4082	0.9066	0.8774
								4	0.7064	0.8011	0.9937
								5	0.9261	0.9207	0.9984
								6	0.2842	0.9902	0.4911
								7	0.9957	0.9845	0.9635
					Time	F (10.00, 480.2) = 298.9	P<0.0001	8	0.8629	0.8999	0.3864
								9	0.7388	0.8014	0.9969
								10	0.7952	0.3387	0.9209
								11	0.0115	0.8982	0.0768
								12	0.606	>0.9999	0.53
								13	0.9995	0.9989	0.9954
								14	0.9497	0.993	0.9942
								15	0.5163	0.3383	0.9981
					Genotype x Time	F (20.01, 480.2) = 3.959	P<0.0001	16	0.2102	0.154	0.9849
								17	0.7729	>0.9999	0.6939
								18	0.8417	0.6223	0.2158
								19	0.0052	0.6626	<0.0001
								20	<0.0001	0.6495	0.0007
								21	0.0757	0.9591	0.286
								22	0.0045	0.0012	0.9954
								23	0.9157	0.0114	0.0041
	B	Light/Dark sleep	Two-way repeated measures ANOVA	Time sleeping (%)	Genotype	F (2, 48) = 0.9211	P=0.4050
					Time	F (1, 48) = 2177	P<0.0001
					Genotype x Time	F (2, 48) = 0.8399	P=0.4380
	C	Sleep bout duration (4-hour bins)	Two-way repeated measures ANOVA	Bout duration (s)	Genotype	F (2, 48) = 2.852	P=0.0675	0-3	0.0053	0.0431	0.8893
								4-7	0.0565	0.5303	0.6497
					Time	F (5, 240) = 181.8	P<0.0001	8-11	0.0114	0.8631	0.1181
								12-15	0.9995	0.9976	0.9923
					Genotype x Time	F (10, 240) = 2.202	P=0.0184	16-19	0.9982	0.9996	0.9942
								20-23	0.5523	0.1327	0.8367
	D	Sleep bout duration (12-hour bins)	Two-way repeated measures ANOVA	Bout duration (s)	Genotype	F (2, 48) = 2.852	P=0.0675	0-11
					Time	F (1, 48) = 294.3	P<0.0001
								12-23
					Genotype x Time	F (2, 48) = 2.343	P=0.1069

## Sheet: Figure 8
AS model mouse: REM/NREM estimations
Figure 8	Figure panel	Sleep behavior	Statistical test	Dependent variable	Independent variable	Test statistic	P-value	Sidak post-hoc test (Zeitgeber time)	P-value
	A	REM time	Two-way repeated measures ANOVA	Time sleeping (%)	Genotype	F (1, 38) = 4.889	P=0.0331	0	>0.9999
								1	>0.9999
								2	0.8222
								3	0.325
								4	0.5937
								5	0.1774
								6	0.7114
								7	0.2313
					Time	F (6.217, 236.2) = 35.75	P<0.0001	8	0.1821
								9	0.0213
								10	0.0594
								11	0.4588
								12	>0.9999
								13	>0.9999
								14	>0.9999
								15	0.5734
					Genotype x Time	F (6.217, 236.2) = 7.932	P<0.0001	16	0.1158
								17	0.0059
								18	0.9982
								19	0.6361
								20	<0.0001
								21	0.0016
								22	0.0054
								23	>0.9999
	B	REM time	Two-way repeated measures ANOVA	Time sleeping (%)	Genotype	F (1, 38) = 4.889	P=0.0331	0-11	0.0182
					Time	F (1, 38) = 114.0	P<0.0001
								12-23	0.6738
					Genotype x Time	F (1, 38) = 2.297	P=0.1379
	C	NREM time	Two-way repeated measures ANOVA	Time sleeping (%)	Genotype	F (1, 38) = 1.960	P=0.1696	0	0.0198
								1	>0.9999
								2	>0.9999
								3	0.9348
								4	>0.9999
								5	0.884
								6	>0.9999
								7	>0.9999
					Time	F (8.021, 304.8) = 234.7	P<0.0001	8	>0.9999
								9	>0.9999
								10	0.8813
								11	0.1286
								12	0.3394
								13	>0.9999
								14	0.4209
								15	<0.0001
					Genotype x Time	F (23, 874) = 11.84	P<0.0001	16	0.0004
								17	0.0002
								18	0.9984
								19	0.1752
								20	0.001
								21	<0.0001
								22	0.0304
								23	>0.9999
	D	NREM time	Two-way repeated measures ANOVA	Time sleeping (%)	Genotype	F (1, 38) = 1.960	P=0.1696	0-11
					Time	F (1, 38) = 4302	P<0.0001
								12-23
					Genotype x Time	F (1, 38) = 0.2496	P=0.6202

## Sheet: Figure 9
Ube3a reinstatement in glutamatergic neurons: REM/NREM estimations
Figure 9	Figure panel	Sleep behavior	Statistical test	Dependent variable	Independent variable	Test statistic	P-value	Sidak post-hoc test (Zeitgeber time)	P-value Controls vs. Ube3a-STOP	P-value Controls vs. Vglut2-Cre::Ube3a-STOP	P-value Ube3a-STOP vs. Vglut2-cre::Ube3a-STOP
	A	REM time	Two-way repeated measures ANOVA	Time sleeping (%)	Genotype	F (2, 48) = 9.496	P=0.0003	0	0.1561	0.9999	>0.9999
								1	0.0554	>0.9999	0.7162
								2	0.1511	>0.9999	0.2646
								3	0.2359	>0.9999	0.8148
								4	0.2048	>0.9999	0.9042
								5	0.6934	0.9994	>0.9999
								6	0.0031	0.9997	0.2931
								7	0.1613	>0.9999	0.4608
					Time	F (5.556, 266.7) = 28.70	P<0.0001	8	0.1247	>0.9999	0.7268
								9	0.0247	>0.9999	0.0268
								10	0.0221	>0.9999	0.0492
								11	0.5213	>0.9999	0.6915
								12	0.7002	>0.9999	0.9956
								13	0.9999	>0.9999	0.9979
								14	>0.9999	>0.9999	0.9994
								15	>0.9999	>0.9999	0.6138
					Genotype x Time	F (46, 1104) = 1.750	P=0.0017	16	>0.9999	>0.9999	0.871
								17	>0.9999	>0.9999	>0.9999
								18	0.9948	>0.9999	0.4457
								19	0.2807	>0.9999	0.0223
								20	0.0002	>0.9999	0.0247
								21	0.0008	>0.9999	0.0063
								22	0.017	>0.9999	0.4265
								23	0.8608	0.7629	>0.9999
	B	REM time	Two-way repeated measures ANOVA	Time sleeping (%)	Genotype	F (2, 48) = 9.496	P=0.0003	0-11	0.0033	0.8796	0.0418
					Time	F (1, 48) = 64.56	P<0.0001
								12-23	0.0059	0.9397	0.0028
					Genotype x Time	F (2, 48) = 0.5717	P=0.5684
	C	NREM time	Two-way repeated measures ANOVA	Time sleeping (%)	Genotype	F (2, 48) = 0.3609	P=0.6989	0	>0.9999	0.9948	>0.9999
								1	>0.9999	>0.9999	>0.9999
								2	>0.9999	>0.9999	>0.9999
								3	>0.9999	>0.9999	>0.9999
								4	0.9991	>0.9999	>0.9999
								5	>0.9999	>0.9999	>0.9999
								6	>0.9999	>0.9999	>0.9999
								7	>0.9999	>0.9999	>0.9999
					Time	F (9.612, 461.4) = 308.7	P<0.0001	8	>0.9999	>0.9999	>0.9999
								9	0.998	>0.9999	>0.9999
								10	>0.9999	>0.9999	>0.9999
								11	0.1506	>0.9999	0.673
								12	0.9894	>0.9999	0.9899
								13	>0.9999	>0.9999	>0.9999
								14	>0.9999	>0.9999	>0.9999
								15	>0.9999	>0.9999	>0.9999
					Genotype x Time	F (19.22, 461.4) = 3.162	P<0.0001	16	>0.9999	0.9972	>0.9999
								17	>0.9999	>0.9999	>0.9999
								18	>0.9999	>0.9999	0.9998
								19	0.2401	>0.9999	0.0055
								20	0.0148	>0.9999	0.5552
								21	0.9995	>0.9999	>0.9999
								22	0.2804	0.0344	>0.9999
								23	>0.9999	0.3244	0.7309
	D	NREM time	Two-way repeated measures ANOVA	Time sleeping (%)	Genotype	F (2, 48) = 0.05327	P=0.9482	0-11
					Time	F (1, 48) = 2490	P<0.0001
								12-23
					Genotype x Time	F (2, 48) = 1.028	P=0.3656
